# Supplementary material for: Small pigmented eukaryote assemblages of the western tropical North Atlantic around the Amazon River plume during spring discharge
Source: Sci Rep. 2021 Aug 10;11:16200. doi: 10.1038/s41598-021-95676-2 (PMC8355221; doi:10.1038/s41598-021-95676-2)
Supplement: Supplementary file 5 — Supplementary Table S3. [file 41598_2021_95676_MOESM5_ESM.xlsx]

## Sheet: SuppTable_S3_MajorOTUs
Supp. Table. S3: Relative contribution of each major OTU and representative sequences. An OTU was considered a Major OTU when it corresponded to 20% of the total reads per population for at least one sample. OTU, operational taxonomic unit; YPC, young plume core; OPC, old plume core; WPM, west plume margin; EPM, east plume margin; OSW, oceanic seawater. Confidence indicates the bootstrap confiden…
									YPC				OPC										WPM																						EPM
									S017 -deep				S024 - surface			S024 - CM			S024 - below-CM		S024 - deep		S003- surface			S031_03 - surface			S031_03 - CM			S031_11 - surface				S031_11 - CM				S033 - surface			S033 - CM		S022 - surface				S022 - subsurface
OTU	Confidence	Taxon							P2	P3	P4	P6	P2	P3	P4	P2	P3	P4	P2	P3	P2	P3	P2	P3	P4	P2	P3	P4	P2	P3	P4	P2	P3	P4	P5	P2	P3	P4	P5	P2	P3	P4	P2	P3	P2	P3	P4	P5	P2
OTU100	0.70724	Alveolata	Dinoflagellata	Dinophyceae	Dinophyceae X	Dinophyceae XX	Dinophyceae XXX	Dinophyceae XXX sp.	0	0	0	18.2521	0	0	0	0	0	0	0	0	0	0	0	0	0	0	0	0	0	0	0	0	0	0	0	33.3598	0	0	0	0	0	0	0	0	0	0	0	0	0
OTU112	0.789678	Alveolata	Dinoflagellata	Dinophyceae	Prorocentrales	Prorocentraceae	Prorocentrum		0	28.5714	0	0	0	0	0	0	0	0	0	0	7.04564	0	0	0	0	0	0	0	0.282171	0.228709	0.581812	0	1.00211	0	0	0.827477	0.496051	0	0	0	0	0	0	0	0	0	0	7.32409	0
OTU120	0.999874	Alveolata	Dinoflagellata	Dinophyceae	Peridiniales	Blastodiniaceae	Blastodinium	Blastodinium contortum	0	0	0	0	0	0	0	0	0	0	0	0	0	0	0	0	0	0	0	0	0	0	0	0	0	0	0	12.7069	0	0	0	0	0	0	0	0	0	0	0	0	0
OTU225	0.998678	Alveolata	Dinoflagellata	Dinophyceae	Peridiniales	Blastodiniaceae	Blastodinium		0	0	0	0	0	0	0	0	0	0	0	0	0	0	0	0	0	0	0	0	0	0	10.1538	0	0	0	0	0	0	0	38.4076	0	0	0	3.79548	0	0	0	0	0	0
OTU234	0.895813	Alveolata	Dinoflagellata	Dinophyceae	Suessiales	Suessiaceae	Protodinium	Protodinium simplex	0	0	0	0	0	0	0	0	0	0	0	0	0	0	0	0	25.0664	0	0	0	0	0	0	0	0	0	0	0	0	0	0	0	0	0	0	0	0	0	0	0	0
OTU75	0.990495	Alveolata	Dinoflagellata	Dinophyceae	Torodiniales	Torodiniaceae	Torodinium		0	0	0	0	0	0	0	0	0	0	0	0	0	0	0	0	0	0	0	0	0	0	0	0	0.706751	0	0	0	0	0	0	0	0	0	0	0	0	0	22.3224	0	0
OTU108	1	Alveolata	Dinoflagellata	Syndiniales	Dino-Group-I	Dino-Group-I-Clade-1	Dino-Group-I-Clade-1 X	Dino-Group-I-Clade-1 X sp.	0	0	0	0	25.825	0	2.94997	13.4206	0	3.82939	0	0	0	0	0	0	0	0	0	0	0	0	0	0	0	0	0	0	0	0	0	0	0	0	0	0	0	0	0	0	0
OTU126	0.999997	Alveolata	Dinoflagellata	Syndiniales	Dino-Group-II	Dino-Group-II-Clade-6	Dino-Group-II-Clade-6 X	Dino-Group-II-Clade-6 X sp.	0	0	0	0	0	0	0	0	0	0	0	0	0	0	0	0	0	0	0	0	0	0	0	0	0	12.8828	35.3175	0	0	0	0	0	0	0	0	0	0	0	0	0	0
OTU148	1	Alveolata	Dinoflagellata	Syndiniales	Dino-Group-I	Dino-Group-I-Clade-4	Dino-Group-I-Clade-4 X	Dino-Group-I-Clade-4 X sp.	0	0	0	0	0	0	0	0	0	0	0	0	0	0	0	0	0	0	0	0	0.356427	0	0	20.5714	16.7616	0	0	0	0	0	0	0	0	0	0	0	0	0	0	0	0
OTU187	0.999889	Alveolata	Dinoflagellata	Syndiniales	Dino-Group-II	Dino-Group-II-Clade-16	Dino-Group-II-Clade-16 X	Dino-Group-II-Clade-16 X sp.	0	0	0	0	0	0	0	0	0	3.34629	0	0	0	0	0	0	0	0	0	0	0	0	0	21.4286	0	0	0	0	0	0	0	0	0	0	0	0	0	0	0	0	0
OTU57	0.999602	Alveolata	Dinoflagellata	Syndiniales	Dino-Group-II	Dino-Group-II-Clade-10-and-11	Dino-Group-II-Clade-10-and-11 X	Dino-Group-II-Clade-10-and-11 X sp.	0	0	0	0	0	0	0	0	0	0	0	0	0	0	0	0	0	0	0	0	0.586619	0	0	0	0	13.1026	48.4127	0	0	0	0	0	0	0	0	0	0	0	0	0	0
OTU63	1	Alveolata	Dinoflagellata	Syndiniales	Dino-Group-I	Dino-Group-I-Clade-1	Dino-Group-I-Clade-1 X	Dino-Group-I-Clade-1 X sp.	0	0	0	0	0	0	0	0	0	0	0	0	0	0	0	0	0	0	0	0	0	0.559735	0	0	0	0	0	0	0	0	0	0	0	0	0	0	0	0	0	0	0
OTU12	0.996716	Archaeplastida	Chlorophyta	Chlorodendrophyceae	Chlorodendrales	Chlorodendraceae	Chlorodendrales XX	Chlorodendrales XX sp.	40.9484	0	0	0	0	0	0	0	0	0	0	0	0	0	0	0	0	0	0	0	0	0	0	0	0	0	0	0	0	0	0	11.6582	0	0	0	0	0	0	0	0	0
OTU165	0.700543	Archaeplastida	Chlorophyta	Chloropicophyceae	Chloropicales	Chloropicaceae	Chloropicon	Chloropicon primus	0	0	5.37017	43.2357	0	0.749684	0	0	1.35548	0	0	1.12969	0	5.53724	0	1.39707	0	0	0.35272	0	0	0.758351	0	0	0	0	0	0	1.22055	0	0	0	0	0	0	0.0696439	0	2.2886	0	0	0
OTU192	1	Archaeplastida	Chlorophyta	Chloropicophyceae	Chloropicales	Chloropicaceae	Chloropicon		16.908	33.9503	85.9448	0	0.450501	60.1799	7.14355	0	76.2953	3.82939	0	77.5489	0.320256	58.9125	0	63.0066	32.9204	3.00712	66.4916	6.33638	0	33.1147	0	0	9.76793	0	0	0	79.3812	2.49326	0	0	33.5276	0	0	14.3205	0	53.9436	0.150319	0	0
OTU205	1	Archaeplastida	Chlorophyta	Prasino-Clade-9	Prasino-Clade-9 X	Prasino-Clade-9 XX	Prasino-Clade-9 XXX	Prasino-Clade-9 XXX sp.	0	0	2.44199	0	0	5.20044	0	0	5.17672	1.42571	0	1.13539	0	1.26921	0	3.98748	5.48673	0	12.3152	15.6975	0	11.4174	0	0	1.4135	0	0	0	5.078	32.4124	0	0	37.6731	0	0	42.8397	0	0	36.3961	0	0
OTU71	1	Archaeplastida	Chlorophyta	Prasino-Clade-9	Prasino-Clade-9 X	Prasino-Clade-9 XX	Prasino-Clade-9 XXX	Prasino-Clade-9 XXX sp.	0	0	2.01105	0	0	0	0	0	0	3.73512	0	0	0	1.81671	0	0	0	0	0.562852	0	0	0.349082	0	0	0	0	0	0	0.626591	0	0	0	3.90252	0	0	9.26264	0	3.34885	0	0	0
OTU5	0.999903	Hacrobia	Haptophyta	Prymnesiophyceae	Isochrysidales	Noelaerhabdaceae			0	0	0	0	0	0	0	0	0	0	0	0	0	0.547502	0	0	0	0	0	0	0	0.547698	15.2626	0	0	0	0	0	0	0	8.98089	2.32032	0.234799	0	0	0	0	0	0	8.95522	0
OTU106	0.989481	Rhizaria	Cercozoa	Filosa-Thecofilosea	Cryomonadida	Protaspa-lineage	Protaspa		0	0	0	0	0	0	0	0	0	0	0	0	0	0	0	0	0	0	0	2.1382	0	0	0	0	0	0	0	0	0	0	0	0	3.12525	20.9917	0	0	0	0	0	0	0
OTU10	1	Rhizaria	Radiolaria	Polycystinea	Nassellaria	Collophidiidae			0	0	0	0	0	0	0	0	0	0	0	0	0	0	0	0	0	0	0	0	58.5654	42.8408	29.0747	0	0	0	0	0	0	0	0	0	0	0	0	0	0	0	0	0	0
OTU145	0.999998	Stramenopiles	Ochrophyta	Bacillariophyta	Bacillariophyta X	Raphid-pennate			9.74638	0	0	0	0	0	0	0	0	0	0	0	11.4358	0	6.88589	0	0	4.17656	1.33583	27.7966	1.75243	0.559735	11.2138	0	0	0	0	5.69032	0	14.9596	39.9363	27.2213	0	14.9587	1.45859	0	8.95867	0	16.9861	24.7441	10.1075
OTU146	0.978887	Stramenopiles	Ochrophyta	Bacillariophyta	Bacillariophyta X	Raphid-pennate			0	0	0	0	0	0	0	0	0	0	15.8686	0	0	0	0.29792	0	0	2.50594	Supp. Table. S3M: Relative contribution of each major OTU. An OTU was considered a Major OTU when it corresponded to 20% of the total reads per population for at least one sample. OTU, operational taxonomic unit; YPC, young plume core; OPC, old plume core; WPM, west plume margin; EPM, east plume margin; OSW, oceanic seawater.	0	1.7153	0	0	0	0	0	0	0.759465	0	0	0	0	0	0	0	0	8.15809	0	0	3.27292	17.5054
OTU22	0.972007	Stramenopiles	Ochrophyta	Bacillariophyta	Bacillariophyta X	Radial-centric-basal-Coscinodiscophyceae	Leptocylindrus	Leptocylindrus aporus	0	0	0	0	0	0	0	0	0	0	0	0	40.9394	0	52.1754	13.4978	9.38053	0	0	0	0	0	0	0	0	0	0	0	0	0	0	0	0	0	0	0	0	0	0	0	0
OTU86	0.944353	Stramenopiles	Ochrophyta	Bacillariophyta	Bacillariophyta X	Raphid-pennate	Nitzschia		0	0	0	0	44.1716	0	0	0	0	0	4.73274	0	0	0	12.1698	1.94281	0	44.5617	0.885553	0	7.18794	0	0	0	0	0	0	2.13104	0	0	0	1.24505	0	0	0	0	42.1774	0	0	0	49.3333
OTU93	0.83637	Stramenopiles	Ochrophyta	Bacillariophyta	Bacillariophyta X	Raphid-pennate	Nitzschia		0	0	0	0	0	0	0	0	0	0	0	0	0	0	1.14109	0	0	1.08151	0	0	2.88112	0	0	0	0	0	0	0.510088	0	0	0	10.1868	0	13.3058	46.973	10.4031	2.92609	0	0	0	3.21147
OTU115	1	Stramenopiles	Opalozoa	MAST-3	MAST-3A	MAST-3A X	MAST-3A XX	MAST-3A XX sp.	0	0	0	0	0	0	0	0	0	0	0	0	0	0	0	0	0	0	0.465291	3.72881	0	0	0	24.5455	0	14.2975	0	0	0	0	0	0	0	0	0	0	0	1.48048	0	0	0
OTU94	1	Stramenopiles	Ochrophyta	MOCH-5	MOCH-5 X	MOCH-5 XX	MOCH-5 XXX	MOCH-5 XXX sp.	0	0	0	0	0.0788377	19.2156	52.6463	4.00568	0	16.1895	0	0	0	0	0	0	1.06195	0	0	0.208605	0	0.00601866	0	0	0	0	0	0	0	3.03235	0	0	0	6.98347	0	5.05789	0	0	0	0	0
OTU97	1	Stramenopiles	Ochrophyta	MOCH-5	MOCH-5 X	MOCH-5 XX	MOCH-5 XXX	MOCH-5 XXX sp.	0	0	1.73481	0	0	11.1269	32.9702	0	2.21595	32.4968	0	0	0	0	0	0	3.38496	0	4.71295	35.9061	0	1.59494	0	0	0	0	0	0	0.372038	4.11051	0	0	1.00397	32.6446	0	2.42013	0	1.79726	0	0	0
OTU232	0.996073	Stramenopiles	Ochrophyta	Pelagophyceae	Pelagomonadales	Pelagomonadaceae	Pelagomonas	Pelagomonas calceolata	8.53173	0	0	0	0	0	0	0	0	0	37.7506	10.4753	0	14.571	0.320405	0	0	0	0	0	0.46781	0	0	0	0	0	0	3.33258	1.76229	0	0	0	0	0.247934	0	0	0	0	0	0	0
[truncated: 21 more columns]
