# Supplementary material for: Small pigmented eukaryote assemblages of the western tropical North Atlantic around the Amazon River plume during spring discharge
Source: Sci Rep. 2021 Aug 10;11:16200. doi: 10.1038/s41598-021-95676-2 (PMC8355221; doi:10.1038/s41598-021-95676-2)
Supplement: Supplementary file 6 — Supplementary Table S4. [file 41598_2021_95676_MOESM6_ESM.xlsx]

## Sheet: SuppTable_2
Supp. Table. S4: Relative contribution of each low abundance OTU and representative sequences. All OTUs not considered a Major OTU (relative abundance <20% of the total reads per population for at all samples). OTU, operational taxonomic unit; YPC, young plume core; OPC, old plume core; WPM, west plume margin; EPM, east plume margin; OSW, oceanic seawater. Confidence indicates the bootstrap confi…
									YPC				OPC										WPM																						EPM
									S017 -deep				S024 - surface			S024 - CM			S024 - below-CM		S024 - deep		S003- surface			S031_03 - surface			S031_03 - CM			S031_11 - surface				S031_11 - CM				S033 - surface			S033 - CM		S022 - surface				S022 - subsurface
OTU	Confidence	Taxon							P2	P3	P4	P6	P2	P3	P4	P2	P3	P4	P2	P3	P2	P3	P2	P3	P4	P2	P3	P4	P2	P3	P4	P2	P3	P4	P5	P2	P3	P4	P5	P2	P3	P4	P2	P3	P2	P3	P4	P5	P2
OTU43	1	Alveolata	Ciliophora	CONThreeP	CONThreeP_X	CONThreeP_XX	Askenasia	Askenasia_sp.	0	0	0	0	0	0	0	0	0	0	0	0	0	0	0	0	0	0	0	0	0	0	0	0	2.35232	0	0	1.17887	0	0	0	0	0	0	0	0	0	0	0	0	0
OTU38	0.998801	Alveolata	Ciliophora	Nassophorea	Nassophorea_X	Discotrichidae	NASSO_1	NASSO_1_sp.	0	0	0	0	0	0	0	0	0	2.87499	0	0	0	0	0	5.05712	0	0	0	0	0	0.22269	0	0	2.18354	0	0	0	0	0	0	0	0	0	0	0	0	2.48254	0	0	0
OTU132	0.998963	Alveolata	Ciliophora	Spirotrichea	Strombidiida	Tontoniidae_B	Pseudotontonia	Pseudotontonia_simplicidens	0	0	0	0	0	0	0	0	0	0	0	0	0	0	0	0	0	0	0	0	0	0	0	0	0	0	0	0	0	0	0	0	0	0	0	0.879255	0	0	2.93123	0	0
OTU123	0.999899	Alveolata	Ciliophora	Spirotrichea	Tintinnida	Eutintinnidae	Eutintinnus	Eutintinnus_medius	0	0	0	0	0	0	0	0	0	0	0	0	0	0	0	0	0	2.87523	0	0	0.527215	0	0	0	0	0	0	0	0	0	0	0	0	0	0	0	0	0	0	0	0
OTU78	0.952205	Alveolata	Ciliophora	Spirotrichea	Tintinnida	Tintinnida_X	Tintinnida_XX	Tintinnida_XX_sp.	0	0	0	0	0	0	0	3.65873	0	2.09733	0	0	0	0	0	0	0	0	0	0	0	0	0	0	0	0	0	0	0	0	0	0	0	0	0	0	0	0	0	0	0
OTU122	0.952186	Alveolata	Ciliophora	Spirotrichea	Tintinnida	Tintinnidae	Tintinnidae_X	Tintinnidae_X_sp.	0	3.87507	0	0	0	0	0	0	0	0	0	0	0	0	0	0	0	0	0.968105	0	0	0	0	0	0	0	0	0	0	0	0	0	0	0	0	0	0	0	0	0	0
OTU206	1	Alveolata	Dinoflagellata	Dinophyceae	Gonyaulacales	Ceratiaceae	Tripos		0	0	0	0	0	0	0	0	0	0	0	0	0	0	0	0	0	0	0	0	0	0	0	0	0	0	0	0	0	0	0	0	0	0	0	1.61052	0	0	0	0	0
OTU107	0.746621	Alveolata	Dinoflagellata	Dinophyceae	Gymnodiniales	Gymnodiniaceae	Gyrodinium	Gyrodinium_gutrula	0	0	0	0	0	0	1.02188	0	0	0	0	0	0	0	1.15233	0	2.55531	0	0	0	0	0	0	0	0	0	0	0	0.652699	0	0	0	0	0	0	0	0	0	0	0	0
OTU76	0.884653	Alveolata	Dinoflagellata	Dinophyceae	Gymnodiniales	Gymnodiniaceae	Lepidodinium		0	0	0	0	0	0	0	0	0	0	0	0	0	0	0	0	0	0	0	0	0	0	0	0	3.47046	0	0	2.41442	0	0	0	0	0	0	0	0	0	0	0	0	0
OTU23	0.801389	Alveolata	Dinoflagellata	Dinophyceae	Gymnodiniales	Gymnodiniaceae	Paragymnodinium	Paragymnodinium_shiwhaense	0	0	0	0	0	0	0	0	0	0	0	0	0	0	0	0	0	0	0	6.25815	0.846514	0	0	0	0	0	0	0	0	0	0	0	0	0	0	0	0	0	0	0	0
OTU45	0.878098	Alveolata	Dinoflagellata	Dinophyceae	Gymnodiniales	Gymnodiniaceae			0	0	0	0	0	0	0	0	0	0	0	0	0	0	0	0	0	0	0	0	0	0	1.08392	0	0	0	0	0	0	0	0	0	0	0	0	0	0	0	0	0	0
OTU168	0.771538	Alveolata	Dinoflagellata	Dinophyceae	Gymnodiniales	Kareniaceae	Karlodinium		0	0	0	0	0	0	0	0	0	0	0	1.26091	0	0	0	1.52077	0	0	0	0	0	0	0	0	1.68776	0	0	0	0	0	0	0	3.18193	0	0	1.99356	0	0	0	0	0
OTU178	0.873056	Alveolata	Dinoflagellata	Dinophyceae	Peridiniales	Amphidomataceae	Azadinium		0	0	0	0	0	0	0	0	0	0	0	0	0	0	0	0	0	0	0	0	0	0	0	0	0	0	0	0	0	0	0	0	0	0	0	0	0	0	0	6.20469	0
OTU214	0.718606	Alveolata	Dinoflagellata	Dinophyceae	Peridiniales	Thoracosphaeraceae	Pentapharsodinium	Pentapharsodinium_tyrrhenicum	0	0	0	0	0	0	0	0	0	0	0	0	0	0	0	0	0	0	0	0	0	0	0	0	0.727848	0	0	1.3489	0	0	0	0	0	0	0	0	0	0	0	0	0
OTU172	0.72645	Alveolata	Dinoflagellata	Dinophyceae	Peridiniales				0	0	0	0	0	0	0	0	0	0	0	0	0	0	0	0	0	0	0	0	0.415831	0.282877	0	0	3.15401	6.5925	0	0.861483	0	0	0	0	0	0	0	0	0	1.17016	0	0	0
OTU109	1	Alveolata	Dinoflagellata	Dinophyceae					0	0	0	0	0	0	0	0	0	0	0	0	0	0	0	0	0	0	0	0	0	0	0.350681	0	0	0	0	0	0	0	0	0	0	0	0	0	0	0	0	0	0
OTU114	1	Alveolata	Dinoflagellata	Dinophyceae					0	1.21457	0	0	0	0	0	0	0	0	0	0	0	0	0.415964	0	0	0	0	0	0	0	0	0	0	0	0	0	0	0	0	0	0	0	0	0	0	0	0	0	0
OTU125	1	Alveolata	Dinoflagellata	Dinophyceae					0	0	0	0	0	0	0	0	0	0	6.57016	0	0	0	0	0	0	0	1.83865	0	0	0.355101	0	0	0	0	0	0	0	0	0	0	0	0	7.68507	2.26343	0	0	0	0	0
OTU127	1	Alveolata	Dinoflagellata	Dinophyceae					0	0	0	0	0	0	0	0	0	0	0	0	0	0	0	0	0	0	0	0	0	0	0	0	1.47679	0	0	0	0	0	0	0	0	0	0	0	0	0	0	0	0
OTU14	1	Alveolata	Dinoflagellata	Dinophyceae					0	0	0	0	0	0	0	0	0	0	0	0	0	0	0	0	0	0	0	0	0	0	0	0	0	0	0	0	0	0	0	0	0	0	0	0	0	0	0	0	3.8853
OTU15	1	Alveolata	Dinoflagellata	Dinophyceae					0	0	0	0	0	0	0	0	0	0	0	0	2.85562	0	0.786959	0	0	6.40113	0	0	0.824237	1.14354	3.41914	0	0	0	0	1.22421	0.0783239	7.21024	5.47771	6.33843	0	0	0	0	1.26853	1.015	0	8.0597	0
OTU151	1	Alveolata	Dinoflagellata	Dinophyceae					0	0	0	0	0	0	0	0	0	0	0	0	0	0	0	0	0	0	0	0	0	0	0	0	0	0	0	0	0.593956	0	0	4.81041	0	0	0	0	0	0	0	0	0
OTU163	1	Alveolata	Dinoflagellata	Dinophyceae					0	0	0	0	0	0	0	0	0	0	0	0	0	0	1.25913	0	0	0	0	0	0.53464	0	0	0	0	0	0	0	0	0	0	0	0	0	0	0	0	0	0	0	0
OTU169	0.999999	Alveolata	Dinoflagellata	Dinophyceae					0	0	0	0	0	0	0	0	0	0	0	0	6.73872	0	0	0	0	2.76092	0	0	0	0	3.02064	0	0	0	0	1.42825	0	0	0	0	0	0	0	0	10.8079	0	0	8.48614	0
OTU170	1	Alveolata	Dinoflagellata	Dinophyceae					0	0	0	0	0	0	0	0	0	0	0	0	0	0	0	0	0	0	0	0	0	0.487511	0	0	0	0	0	0	0	0	0	0	0	0	0	0	0	0	0	9.68017	0
OTU181	0.999987	Alveolata	Dinoflagellata	Dinophyceae					0	0	0	0	0	0	0	0	0	0	0	0	0	0	0	0	0	0	0	0	0	0	0	0	1.21308	0	0	0	0.443835	0	0	0	0	0	0	0	0	0	11.3867	0	0
OTU184	1	Alveolata	Dinoflagellata	Dinophyceae					0	0	0	0	0	0	0	0	0	0	0	0	0	0	0	0	0	0	0	0	0	0	0	0	0	0	0	0	0	0	0	0	0	0	0	0	0	0	0	0	0
OTU200	0.999999	Alveolata	Dinoflagellata	Dinophyceae					0	0	0	0	0	0	0	0	0	0	0	0	0	0	0	0	2.15708	0	0	0	0	0	0	0	0	0	0	0	0	0	0	0	0	0	0	0	0	0	0	0	0
OTU201	1	Alveolata	Dinoflagellata	Dinophyceae					0	0	0	0	0	0	0	0	0	0	0	0	0	2.03447	0	0	0	0	0	0	0	0	0.446322	0	0	0	0	0	0	0	0	0	0	0	2.24279	0	0	0	0	0	0
OTU202	0.999999	Alveolata	Dinoflagellata	Dinophyceae					0	0	0	0	0	0	0	0	0	0	0	0	2.3352	0	0	0	0	0	0	0	0	0	0	0	1.82489	0	0	0	0	0	0	0	0	0	0	0	0	0	0	0	0
OTU207	0.888269	Alveolata	Dinoflagellata	Dinophyceae					0	0	0	0	0	0	0	6.41855	0	0	0	0	0	0	1.3041	0	0	0	0	0	0	0.535661	0	0	0	0	0	0	0	0	0	0	0	0	0	0	0	0	0	0	0
OTU211	1	Alveolata	Dinoflagellata	Dinophyceae					0	0.92539	0	0	0	1.69665	0	0	0	0	0	0	0	0	0	0	0	0	0	0	0	0	0	0	0	0	0	1.08819	1.26624	0	0	0	0	0	0	0	0	0	0	0	0
OTU212	0.999996	Alveolata	Dinoflagellata	Dinophyceae					0	0	0	0	0	0	0	0	1.8366	0	0	0	0	0	0	0	0	0	0	0	0	0	0	0	0	0	0	1.21288	0	0	0	0	0	0	0	0	0	0	0	4.55224	0
OTU213	1	Alveolata	Dinoflagellata	Dinophyceae					0	15.7895	0	0	0	0	0	0	0	0	0	0	0	0	0.562114	0	0	0	0	0	0	0	0	0	0	0	0	0	0.750604	0	0	0	0	0	3.54454	0	0	0	0	0	0
OTU220	0.999969	Alveolata	Dinoflagellata	Dinophyceae					0	0	0	0	0	0	0	0	0	0	0	0	7.17908	0	0	0	0	0	0	0	0	0	0	0	0	0	0	0	0	0	0	0	0	0	0	0	0	0	0	0	0
OTU222	1	Alveolata	Dinoflagellata	Dinophyceae					0	0	0	0	0	0	0	3.14619	0	0	0	0	0	0	0	0	0	0	0	0	0	0	0	0	0	0	0	0	0	0	0	0	0	0	0	1.1143	0	0	0	0	0
OTU224	1	Alveolata	Dinoflagellata	Dinophyceae					0	0	0	0	0	0	0	4.21858	0	0	0	0	0	0	0.421585	0	0	0	0	0	0	0	0	0	0	0	0	0	0	0	0	0	0	0	0	0	0	0	0	0	0
OTU37	0.999214	Alveolata	Dinoflagellata	Dinophyceae					0	0	0	0	0	0	0	0	0	0	0	0	0	0	0	0	0	0	0	0	0	0	0	0	0	0	0	0	0	0	0	0	0	0	0	0	0	0	0	0	0
OTU44	1	Alveolata	Dinoflagellata	Dinophyceae					0	0	0	0	0	0	0	0	0	0	0	0	0	0	0	0	0	0	0	0	0	0	0	0	0	0	0	0	0	0	0	0	0	0	0	0	3.12341	0	0	0	0
OTU51	0.999999	Alveolata	Dinoflagellata	Dinophyceae					0	0	0	0	11.5103	0	0	0	0	0	0	0	0	0	0	0	0	0	0	0	0	0	0	0	2.48945	0	0	0	0	0	0	0	0	0	0	0	0	0	0	0	0
OTU91	0.999877	Alveolata	Dinoflagellata	Dinophyceae					0	0	0	0	0	0	0	0	0	0	0	0	0	2.54464	0	0	0	0	0	0	0	0	0	0	0	0	0	0	0	0	0	0	0	0	17.8795	0	0	0	0	0	0
OTU186	1	Alveolata	Dinoflagellata	Syndiniales	Dino-Group-I	Dino-Group-I-Clade-1	Dino-Group-I-Clade-1_X	Dino-Group-I-Clade-1_X_sp.	0	0	0	0	0	0	0	0	0	0	0	0	0	0	0	0	0	0	0	0	0	0	0	0	0	0	0	0	0.665753	0	0	0	0	0	0	0	0	0	0	0	0
OTU203	1	Alveolata	Dinoflagellata	Syndiniales	Dino-Group-I	Dino-Group-I-Clade-1	Dino-Group-I-Clade-1_X	Dino-Group-I-Clade-1_X_sp.	0	0	0	0	0	0	0	0	0	0	0	0	0	0	0	0	0	0	0	0	0.876216	0	0	0	0	0	0	0	0	0	0	0	0	0	0	0	0	0	0	0	0
OTU59	1	Alveolata	Dinoflagellata	Syndiniales	Dino-Group-I	Dino-Group-I-Clade-1	Dino-Group-I-Clade-1_X	Dino-Group-I-Clade-1_X_sp.	0	0	0	0	0	0	0	0	0	5.09014	0	0	0	0	0	0	0	0	1.14822	0	0.876216	0	0	0	0	0	0	0	0	0	0	0	0	0	0	0	0	0	0	0	0
OTU68	1	Alveolata	Dinoflagellata	Syndiniales	Dino-Group-I	Dino-Group-I-Clade-1	Dino-Group-I-Clade-1_X	Dino-Group-I-Clade-1_X_sp.	0	0	0	0	0	0	0	0	0	0	0	0	0	0	0	0	0	0	0	0	0	0.529642	0	0	0	0	0	0	0	0	0	0	0	0	0	0	0	0	0	0	0
OTU189	1	Alveolata	Dinoflagellata	Syndiniales	Dino-Group-I	Dino-Group-I-Clade-3	Dino-Group-I-Clade-3_X	Dino-Group-I-Clade-3_X_sp.	0	0	0	0	0	0	0	0	0	0	0	0	0	0	0	0	0	0	0	0	0	0.204634	3.5626	0	0	0	0	0	0	0	0	0	0	0	0	0	0	0	0	0	0
OTU70	0.999981	Alveolata	Dinoflagellata	Syndiniales	Dino-Group-I	Dino-Group-I-Clade-4	Dino-Group-I-Clade-4_X	Dino-Group-I-Clade-4_X_sp.	0	0	0	0	0	0	0	0	0	0	0	0	0	0	0	0	0	0	0	0	0	0	0	0	1.46624	0	0	0	0	0	0	0	0	0	0	0	0	0	0	0	0
OTU153	1	Alveolata	Dinoflagellata	Syndiniales	Dino-Group-I	Dino-Group-I-Clade-5	Dino-Group-I-Clade-5_X	Dino-Group-I-Clade-5_X_sp.	0	0	0	0	0	0	0	0	0	0	0	0	0	0	0	0	0	0	0	0	1.06928	0.331026	0	0	3.63924	0	0	0	1.03779	0	0	0	0	0	0	0	0	0	0	0	0
OTU154	1	Alveolata	Dinoflagellata	Syndiniales	Dino-Group-I	Dino-Group-I-Clade-5	Dino-Group-I-Clade-5_X	Dino-Group-I-Clade-5_X_sp.	0	0	0	0	0	0	0	0	0	0	0	0	0	0	0	0	0	0	0	0	0	0	0	0	0	0	0	0	0	0	0	0	0	0	0	0	4.51035	0	0	7.00426	0
OTU156	0.999931	Alveolata	Dinoflagellata	Syndiniales	Dino-Group-I	Dino-Group-I-Clade-5	Dino-Group-I-Clade-5_X	Dino-Group-I-Clade-5_X_sp.	0	0	0	0	0	0	0	0	0	0	0	0	0	0	0	0	0	0	0	0	0	0	0	0	6.4557	0	0	0	0	0	0	0	0	0	0	0	0	1.82958	0	0	0
OTU180	0.999995	Alveolata	Dinoflagellata	Syndiniales	Dino-Group-I	Dino-Group-I-Clade-5	Dino-Group-I-Clade-5_X	Dino-Group-I-Clade-5_X_sp.	0	0	0	0	0	0	0	5.90601	0	6.5512	0	0	0	0	0	0	0	0	0	0	0	0	0	0	0	0	0	0	0	0	0	0	0	0	0	0	0	0	0	0	0
OTU185	0.999999	Alveolata	Dinoflagellata	Syndiniales	Dino-Group-I	Dino-Group-I-Clade-5	Dino-Group-I-Clade-5_X	Dino-Group-I-Clade-5_X_sp.	0	0	0	0	0	0	0	0	0	0	0	0	0	0	0	0	0	2.04871	0	0	0	0	0	0	0	0	0	0	0	0	0	0	0	0	0	0	0	0	0	0	0
OTU209	1	Alveolata	Dinoflagellata	Syndiniales	Dino-Group-I	Dino-Group-I-Clade-5	Dino-Group-I-Clade-5_X	Dino-Group-I-Clade-5_X_sp.	0	0	0	0	0	0	0	0	0	0	0	0	0	0	0	0	0	0	1.08068	0	0	0	0	0	0	0	0	0	0	0	0	0	4.59072	0	0	0	0	0	0	0	0
OTU215	1	Alveolata	Dinoflagellata	Syndiniales	Dino-Group-I	Dino-Group-I-Clade-5	Dino-Group-I-Clade-5_X	Dino-Group-I-Clade-5_X_sp.	0	0	0	0	0	0	0	0	0	0	0	0	0	0	0	0	0	0	1.71857	0	0	0	0	0	0	0	0	0	0	0	0	0	0	0	0	0	0	0	0	0	0
OTU218	0.999999	Alveolata	Dinoflagellata	Syndiniales	Dino-Group-I	Dino-Group-I-Clade-5	Dino-Group-I-Clade-5_X	Dino-Group-I-Clade-5_X_sp.	0	0	0	0	0	0	0	0	0	2.10911	0	0	0	0	0	0	0	0	0	0	0	0	0	0	0	0	0	2.81115	0	0	0	0	0	0	0	0	0	0	0	0	0
OTU58	0.999734	Alveolata	Dinoflagellata	Syndiniales	Dino-Group-I	Dino-Group-I-Clade-5	Dino-Group-I-Clade-5_X	Dino-Group-I-Clade-5_X_sp.	0	0	0	0	0	0	0	0	0	0	0	0	0	0	0	0	0	0	0	0	0	0	0	0	1.14979	9.2707	0	0	0	0	0	0	2.69614	0	0	0	0	0	0	0	0
OTU60	0.999885	Alveolata	Dinoflagellata	Syndiniales	Dino-Group-I	Dino-Group-I-Clade-5	Dino-Group-I-Clade-5_X	Dino-Group-I-Clade-5_X_sp.	0	0	0	0	0	0	0	0	0	0	0	0	0	0	0	0	0	0	0	0	0	0	0	0	0	0	0	0	0	0	0	0	0	0	0	0	0	0	0	0	0
OTU61	1	Alveolata	Dinoflagellata	Syndiniales	Dino-Group-I	Dino-Group-I-Clade-5	Dino-Group-I-Clade-5_X	Dino-Group-I-Clade-5_X_sp.	0	0	0	0	0	0	0	0	0	0	0	0	0	0	0	0	0	0	0	0	0	0.18056	0	0	0	0	0	2.84516	0	0	0	0	0	0	0	0	0	3.23248	0	0	0
OTU89	1	Alveolata	Dinoflagellata	Syndiniales	Dino-Group-I	Dino-Group-I-Clade-6	Dino-Group-I-Clade-6_X	Dino-Group-I-Clade-6_X_sp.	0	0	0	0	0	0	0	0	0	0	0	0	0	0	0	0	0	0	0	0	0	0	0	0	0	0	0	0	0	0	0	0	0	0	0	0	0	0	0	0	0
OTU179	1	Alveolata	Dinoflagellata	Syndiniales	Dino-Group-I	Dino-Group-I-Clade-7	Dino-Group-I-Clade-7_X	Dino-Group-I-Clade-7_X_sp.	0	0	0	0	0	0	0	0	0	0	0	0	0	0	0	0	0	0	0	0	0	0	0	0	0	0	0	0	0	0	0	0	0	0	0	0	0	0	0	0	0
OTU116	1	Alveolata	Dinoflagellata	Syndiniales	Dino-Group-II	Dino-Group-II-Clade-1	Dino-Group-II-Clade-1_X	Dino-Group-II-Clade-1_X_sp.	0	0	0	0	0	0	0	0	0	0	0	0	0	0	0	0	0	0	0	0	0	0	0	0	0	0	0	0	0.613537	0	0	0	0	0	0	0	0	0	0	0	0
OTU174	0.999944	Alveolata	Dinoflagellata	Syndiniales	Dino-Group-II	Dino-Group-II-Clade-1	Dino-Group-II-Clade-1_X	Dino-Group-II-Clade-1_X_sp.	0	0	0	0	0	0	0	0	0	0	0	0	0	0	0	0	0	0	0	0	0	0	0	0	0	0	0	2.68647	0	0	0	0	0	0	0	0	0	0	0	0	0
OTU26	1	Alveolata	Dinoflagellata	Syndiniales	Dino-Group-II	Dino-Group-II-Clade-1	Dino-Group-II-Clade-1_X	Dino-Group-II-Clade-1_X_sp.	0	0	0	0	0	0	0	0	0	0	0	0	0	0	0	0	0	0	1.42589	0	0	0.577791	0	0	0	0	0	0	0	0	0	0	0	0	0	0	0	0	0	0	0
OTU1	0.996134	Alveolata	Dinoflagellata	Syndiniales	Dino-Group-II	Dino-Group-II-Clade-10-and-11	Dino-Group-II-Clade-10-and-11_X	Dino-Group-II-Clade-10-and-11_X_sp.	0	0	0	0	0	0	0	0	0	0	0	0	0	0	0	0	0	0	0	0	0	0	0	0	3.39662	0	0	2.19905	0	0	0	0	0	0	0	0	0	0	0	0	0
OTU124	0.995453	Alveolata	Dinoflagellata	Syndiniales	Dino-Group-II	Dino-Group-II-Clade-10-and-11	Dino-Group-II-Clade-10-and-11_X	Dino-Group-II-Clade-10-and-11_X_sp.	0	0	0	0	0	0	0	0	0	0	0	1.68312	0	0	0	0	0	0	0	0	0	0	0	0	0	0	0	0	0	0	4.84076	0	0	0	0	0	0	0	0	0	0
OTU159	0.999854	Alveolata	Dinoflagellata	Syndiniales	Dino-Group-II	Dino-Group-II-Clade-10-and-11	Dino-Group-II-Clade-10-and-11_X	Dino-Group-II-Clade-10-and-11_X_sp.	0	0	0	0	0	0	0	0	0	1.9088	0	0	0	0	0	0	0	0	0	0	0	0	0	0	0	0	0	0	0	0	0	0	0	0	0	0	0	0	0	0	0
OTU173	0.999906	Alveolata	Dinoflagellata	Syndiniales	Dino-Group-II	Dino-Group-II-Clade-10-and-11	Dino-Group-II-Clade-10-and-11_X	Dino-Group-II-Clade-10-and-11_X_sp.	0	0	0	0	0	0	0	0	0	0	0	0	0	2.38288	0	0	0	0	0	0	0	0	0	0	0	0	0	0	0.926832	0	0	0	0	0	0	0	0	0	0	0	0
OTU217	0.960938	Alveolata	Dinoflagellata	Syndiniales	Dino-Group-II	Dino-Group-II-Clade-10-and-11	Dino-Group-II-Clade-10-and-11_X	Dino-Group-II-Clade-10-and-11_X_sp.	0	0	0	0	0	0	0	0	0	0	0	0	0	0	0	0	0	0	0	0	0	0	0	0	1.01266	0	0	0	0	0	0	0	0	0	0	0	0	4.89397	0	0	0
OTU223	0.973672	Alveolata	Dinoflagellata	Syndiniales	Dino-Group-II	Dino-Group-II-Clade-10-and-11	Dino-Group-II-Clade-10-and-11_X	Dino-Group-II-Clade-10-and-11_X_sp.	0	0	0	0	0	0	0	0	0	0	0	0	0	0	0	0	0	0	0	0	0	0	0	0	1.63502	0	0	0	0.757131	0	0	0	0	0	0	0	0	0	0	0	0
OTU56	0.994502	Alveolata	Dinoflagellata	Syndiniales	Dino-Group-II	Dino-Group-II-Clade-10-and-11	Dino-Group-II-Clade-10-and-11_X	Dino-Group-II-Clade-10-and-11_X_sp.	0	0	0	0	0	0	0	0	0	0	0	0	0	0	0	0	0	0	0	0	0	0	0	0	1.7616	0	0	0	0	0	0	0	0	0	0	0	0	0	0	0	0
OTU67	0.990079	Alveolata	Dinoflagellata	Syndiniales	Dino-Group-II	Dino-Group-II-Clade-10-and-11	Dino-Group-II-Clade-10-and-11_X	Dino-Group-II-Clade-10-and-11_X_sp.	0	0	0	0	0	0	0	0	0	0	0	0	0	0	0	0	0	0	0	0	0	0.246765	0	0	1.81435	0	0	0	0.744077	0	0	0	0	0	0	0	0	0	0	0	0
OTU90	1	Alveolata	Dinoflagellata	Syndiniales	Dino-Group-II	Dino-Group-II-Clade-15	Dino-Group-II-Clade-15_X	Dino-Group-II-Clade-15_X_sp.	0	0	0	0	0	0	0	0	0	0	0	0	0	0	0.483418	4.48228	0	0	0	0	0	0	0	0	0	0	0	0	0	0	0	0	0	0	0	0	0	0	0	0	0
OTU152	1	Alveolata	Dinoflagellata	Syndiniales	Dino-Group-II	Dino-Group-II-Clade-16	Dino-Group-II-Clade-16_X	Dino-Group-II-Clade-16_X_sp.	0	0	0	0	0	0	0	0	0	0	0	0	0	0	0	0	0	0	1.20075	0	0	0	11.3493	0	0	0	0	1.91567	0	0	0	0	0	0.165289	0	0	0	0	0	0	4.55914
OTU160	0.999964	Alveolata	Dinoflagellata	Syndiniales	Dino-Group-II	Dino-Group-II-Clade-20	Dino-Group-II-Clade-20_X	Dino-Group-II-Clade-20_X_sp.	0	0	0	0	0	0	0	0	0	0	0	0	0	0	0	0	0	0	0	0	0	0	0	0	0	0	0	2.19905	0	0	0	0	0	0	0	0	0	0	0	0	0
OTU197	0.999982	Alveolata	Dinoflagellata	Syndiniales	Dino-Group-II	Dino-Group-II-Clade-22	Dino-Group-II-Clade-22_X	Dino-Group-II-Clade-22_X_sp.	0	0	0	0	0	0	0	0	0	2.30941	0	0	0	0	0	0	0	0	0	0	0	0	0	0	0.622363	0	0	0	0	0	0	0	0	0	0	0	0	0	0	0	0
OTU216	0.999975	Alveolata	Dinoflagellata	Syndiniales	Dino-Group-II	Dino-Group-II-Clade-22	Dino-Group-II-Clade-22_X	Dino-Group-II-Clade-22_X_sp.	0	0	0	0	0	0	0	0	0	0	0	0	0	2.78728	0	0	0	0	0	0	0	0	0	0	0	0	0	0	0	0	0	0	0	0	0	0	0	0	0	0	0
OTU47	1	Alveolata	Dinoflagellata	Syndiniales	Dino-Group-II	Dino-Group-II-Clade-22	Dino-Group-II-Clade-22_X	Dino-Group-II-Clade-22_X_sp.	0	3.47021	0	0	0	0	0	0	0	0	0	0	0	0	0	0	0	0	0	0	0	0.487511	0	0	1.11814	0	0	0	0	0	0	0	0	0	0	0	0	0	0	0	0
OTU119	1	Alveolata	Dinoflagellata	Syndiniales	Dino-Group-II	Dino-Group-II-Clade-3	Dino-Group-II-Clade-3_X	Dino-Group-II-Clade-3_X_sp.	0	0	0	0	0	0	0	0	0	0	0	0	0	0	0	0	0	0	0	0	0	0	0	0	0	0	0	0	0	0	0	0	0	0	0	0	0	0	0	0	0
OTU20	1	Alveolata	Dinoflagellata	Syndiniales	Dino-Group-II	Dino-Group-II-Clade-3	Dino-Group-II-Clade-3_X	Dino-Group-II-Clade-3_X_sp.	0	0	0	0	0	0	0	0	0	0	0	0	0	0	0	0	0	0	0	0	0	0	0.980314	0	0	0	0	0	0	0	0	0	0	0	0	0	0	0	0	0	0
OTU219	0.999962	Alveolata	Dinoflagellata	Syndiniales	Dino-Group-II	Dino-Group-II-Clade-38	Dino-Group-II-Clade-38_X	Dino-Group-II-Clade-38_X_sp.	0	0	0	0	0	0	0	0	0	0	8.12918	0	0	0	0	0	0	0	0	0	0	0	0	0	0	0	0	0	0	0	0	0	0	0	0	0	0	0	0	0	0
OTU28	0.999988	Alveolata	Dinoflagellata	Syndiniales	Dino-Group-II	Dino-Group-II-Clade-4			0	0	0	0	0	0	0	4.57341	0	0	0	0	0	0	0	0	0	1.67942	0	0	0	0	0	0	0	0	0	0.861483	0	0	0	0	0	0	0	0	0	0	0	0	0
OTU134	0.999999	Alveolata	Dinoflagellata	Syndiniales	Dino-Group-II	Dino-Group-II-Clade-6	Dino-Group-II-Clade-6_X	Dino-Group-II-Clade-6_X_sp.	0	0	0	0	0	0	0	0	0	0	0	0	0	0	0.528387	0	0	0	0	0	0	0	0	0	1.85654	0	0	0	0	0	0	0	0	0	0	0	0	0	0	0	0
OTU155	1	Alveolata	Dinoflagellata	Syndiniales	Dino-Group-II	Dino-Group-II-Clade-6	Dino-Group-II-Clade-6_X	Dino-Group-II-Clade-6_X_sp.	0	0	0	0	0	0	0	0	0	0	0	0	0	0	0	0	0	0	0	0	0	0	0	16.2338	1.16034	6.66117	0	0	0	0	0	0	0	0	0	0	0	0	0	0	0
OTU27	1	Alveolata	Dinoflagellata	Syndiniales	Dino-Group-II	Dino-Group-II-Clade-6	Dino-Group-II-Clade-6_X	Dino-Group-II-Clade-6_X_sp.	0	0	0	0	0	0	0	0	0	0	0	0	0	0	0	0	0	2.07509	0	0	0.638598	0	0	0	1.46624	0	0	0.793471	0	0	0	0	0	0	0	0	0	0	0	0	0
OTU46	0.999959	Alveolata	Dinoflagellata	Syndiniales	Dino-Group-II	Dino-Group-II-Clade-6	Dino-Group-II-Clade-6_X	Dino-Group-II-Clade-6_X_sp.	0	0	0	0	0	0	0	9.5332	0	0	0	0	0	0	0	0	0	0	0	0	0	0	0	0	1.63502	0	0	0	0	0	0	0	0	0	0	0	0	0	0	0	0
OTU62	0.999999	Alveolata	Dinoflagellata	Syndiniales	Dino-Group-II	Dino-Group-II-Clade-6	Dino-Group-II-Clade-6_X	Dino-Group-II-Clade-6_X_sp.	0	0	0	0	0	0	0	0	0	0	0	0	0	0	0	0	0	0	0	0	0	0	0	0	2.1097	0	0	0	0	0	0	0	0	0	0	3.39514	0	0	0	0	0
OTU198	0.999728	Alveolata	Dinoflagellata	Syndiniales	Dino-Group-II	Dino-Group-II-Clade-7	Dino-Group-II-Clade-7_X	Dino-Group-II-Clade-7_X_sp.	0	0	0	0	0	0	0	0	0	0	0	0	0	0	0	0	0	0	0	0	0	0	0	0	0	11.9901	0	0	0	0	0	0	0	0	0	0	0	2.63124	0	0	0
OTU69	0.999325	Alveolata	Dinoflagellata	Syndiniales	Dino-Group-II	Dino-Group-II-Clade-7	Dino-Group-II-Clade-7_X	Dino-Group-II-Clade-7_X_sp.	0	0	0	0	0	0	0	0	0	0	0	0	0	0	0	0	0	6.39233	0	0	0	0	0	0	0	14.5859	0	0	0	0	0	0	0	0	0	0	0	0	0	0	0
OTU136	0.999767	Alveolata	Dinoflagellata	Syndiniales	Dino-Group-II	Dino-Group-II-Clade-8	Dino-Group-II-Clade-8_X	Dino-Group-II-Clade-8_X_sp.	0	0	0	0	0	0	0	3.14619	0	0	0	0	0	0	0	0	0	0	0	0	0	0	0	0	1.95148	0	0	0	0	0	0	0	0	0	0	0	0	0	0	0	0
OTU157	0.998147	Alveolata	Dinoflagellata	Syndiniales	Dino-Group-II				0	0	0	0	0	0	0	0	0	0	11.4143	0	0	0	0	0	0	0	0	0	0	0	0	0	1.99367	0	0	0	0	0	0	0	0	0	0	0	0	0	0	0	0
OTU135	0.973884	Alveolata	Dinoflagellata	Syndiniales	Dino-Group-III	Dino-Group-III_X	Dino-Group-III_XX	Dino-Group-III_XX_sp.	0	0	0	0	0	0	0	0	0	0	0	0	0	0	0.342889	0	0	0	0	0	0	0	0	0	0	0	0	0	0	0	0	0	0	0	0	0	1.55607	5.41117	0	0	0
OTU176	0.999996	Alveolata	Dinoflagellata	Syndiniales	Dino-Group-III	Dino-Group-III_X	Dino-Group-III_XX	Dino-Group-III_XX_sp.	0	0	0	0	0	0	0	0	0	3.32273	0	0	0	0	0.472175	0	0	0	0	0	0	0	0	0	0.875527	0	0	0	0	0	0	0	0	0.165289	0	0	0	0	0	0	0
OTU33	0.999962	Alveolata	Dinoflagellata	Syndiniales	Dino-Group-III	Dino-Group-III_X	Dino-Group-III_XX	Dino-Group-III_XX_sp.	0	0	0	0	0	0	0	0	1.21669	0	0	0	0	0	0	0	0	0	0	0	0	0	0	0	0	7.16934	0	0	0	0	0	0	0	0	0	0	0	0	0	0	0
OTU161	1	Alveolata	Dinoflagellata	Syndiniales	Dino-Group-V	Dino-Group-V_X	Dino-Group-V_XX	Dino-Group-V_XX_sp.	0	0	0	0	0	0	0	0	0	0	0	0	0	0	0	0	0	0	0	0	0	0	0	0	0	0	0	0	0	0	0	0	0	0	0	2.62906	0	0	0	0	0
OTU175	1	Alveolata	Dinoflagellata	Syndiniales	Dino-Group-V	Dino-Group-V_X	Dino-Group-V_XX	Dino-Group-V_XX_sp.	0	0	0	0	0	0	0	0	0	0	0	2.26508	4.23005	0	0	0	0	0	0	0	0	0	0	0	0	0	0	0	0	0	0	0	0	0	0	0	0	0	0	0	0
OTU64	1	Alveolata	Dinoflagellata	Syndiniales	Dino-Group-V	Dino-Group-V_X	Dino-Group-V_XX	Dino-Group-V_XX_sp.	0	0	0	0	0	0	0	0	0	0	0	0	0	0	0	0	0	0	0	0	0	0	0	0	0	0	0	0	0	0	0	0	0	0	0	0	0	0	0	0	0
OTU72	0.999949	Archaeplastida	Chlorophyta	Chloropicophyceae	Chloropicales	Chloropicaceae	Chloroparvula	Chloroparvula_B3_sp.	0	0	0	8.21264	0	0	0	0	0	0	0	0	0	0	0	0	0	0	0	0	0	0	0	0	0	0	0	0	0	0	0	0	0	0	0	0	0	0	0	0	0
OTU149	1	Archaeplastida	Chlorophyta	Chloropicophyceae	Chloropicales	Chloropicaceae	Chloroparvula	Chloroparvula_pacifica	0	0	1.34807	0	0	0	0	0	0	0	0	1.02699	0	0	0	0	0	0	0	0	0	0	0	0	0	0	0	0	0	0	0	0	0	0	0	0	0	0	0	0	0
OTU2	0.917043	Archaeplastida	Chlorophyta	Chloropicophyceae	Chloropicales	Chloropicaceae	Chloroparvula	Chloroparvula_sp._B2	0	0	0	0	0	0	0	0	0	0	0	0	0	0	0	0	0	0	0	0	0	0.120373	0	0	0	0	0	0	0	6.06469	0	0	0	0	0	0	0	0	0	0	0
OTU4	0.999803	Archaeplastida	Chlorophyta	Chloropicophyceae	Chloropicales	Chloropicaceae	Chloropicon	Chloropicon_sp.	0	0	1.14917	0	0	0	0	0	0	0	0	0	0	0	0	0	0	0	0	0	0	0	0	0	0	0	0	0	0	0	0	0	0	0	0	0	0	0.478407	0	0	0
OTU141	1	Archaeplastida	Chlorophyta	Mamiellophyceae	Mamiellales	Bathycoccaceae	Bathycoccus	Bathycoccus_prasinos	0	0	0	0	0	0	0	0	0	0	0	0	0	3.95072	0	0	0	0	0	0	0.556917	0	0	0	0	0	0	0	0	0	0	0	0	0	0	0	0	0	9.82713	0	0
OTU80	0.999999	Archaeplastida	Chlorophyta	Mamiellophyceae	Mamiellales	Mamiellaceae	Micromonas		0	0	0	0	0	0	0	0	0	0	0	0	0	0	0	0	0	0	0	0	0	0	0	0	2.53165	0	0	0	0	0	0	0	0	0	0	0	0	0	0	0	0
OTU79	0.836599	Archaeplastida	Chlorophyta	Trebouxiophyceae	Watanabea-Clade	Watanabea-Clade_X	Chloroidium		0	12.2036	0	0	0	0	0.414538	7.22284	0.957624	0	6.57016	0.639014	0	1.0639	0	0	0	0	0	0	0	0	0	0	0	0	16.2698	0.1927	0	13.1402	0	0	0	0	0	0	0	0	0	6.38593	0
OTU41	1	Archaeplastida	Streptophyta	Embryophyceae	Embryophyceae_X	Embryophyceae_XX			0	0	0	0	0	0	0	0	0	0	0	0	0	0	0	0	0	0	0	0	0	0	0	0	0	0	0	0	0	0	0	0	0	0	0	0	0	0	0	0	0
OTU40	0.999439	Hacrobia	Centroheliozoa	Centroheliozoa_X	Pterocystida	Pterocystida_X	Pterocystida_XX	Pterocystida_XX_sp.	0	0	0	0	0	0	0	0	0	0	0	0	0	0	0	0	4.45796	9.03895	0.195122	0	3.30437	0	0	0	0	0	0	0	0	4.38005	0	0	0	0	0	0	2.04093	0	0	0	0
OTU8	0.975519	Hacrobia	Haptophyta	Pavlovophyceae	Pavlovales	Pavlovaceae	Pavlova	Pavlova_pinguis	0	0	0	0	0	0	0	0	0	0	0	0	0	0	0	0	0	0	0	0	0	0	0	0	0	0	0	0	0	1.48248	0	3.05603	0	0	0	0	0	0	0	0	0
OTU228	0.762315	Hacrobia	Haptophyta	Prymnesiophyceae	Coccolithales	Calyptrosphaeraceae	Calyptrosphaera	Calyptrosphaera_sp.	0	0	0	0	0	0	1.33038	0	0	0	0	0	0	0	0	0	0	0	0	0	0	0	0	0	0	0	0	0	0	0	0	0	0	0	0	0	0	0	0	0	0
OTU110	0.994166	Hacrobia	Haptophyta	Prymnesiophyceae	Phaeocystales	Phaeocystaceae	Phaeocystis	Phaeocystis_globosa	0	0	0	0	0	0	0	0	0	0	0	0	0	0	0	0	0	0	0	0	0	0	0	0	0	0	0	0	0	0	0	0	0	0	0	0	0	0	0	0	0
OTU84	0.74482	Hacrobia	Haptophyta	Prymnesiophyceae	Phaeocystales	Phaeocystaceae	Phaeocystis	Phaeocystis_sp.	0	0	0	0	0	0	0	0	0	0	0	0	0	0	0	0	0	0	0	0	0	0	0	0	0	0	0	0	0	0	0	0	0	0	0	0	0	0	0	0	0
OTU101	0.702601	Hacrobia	Haptophyta	Prymnesiophyceae	Prymnesiales	Chrysochromulinaceae	Chrysochromulina	Chrysochromulina_acantha	0	0	0	0	0	0	0	0	0	0	0	0	0	0	0	0	0	0	0	0	0	0	0	0	0	0	0	0	0	0	0	0	0	0	0	0	0	0	0	0	0
OTU227	0.967382	Hacrobia	Haptophyta	Prymnesiophyceae	Prymnesiales	Chrysochromulinaceae	Chrysochromulina	Chrysochromulina_simplex	0	0	0	0	0	0	0	0	0	0	4.17595	0	0	0	0	0	0	0	0	0	0	0	0	0	0	0	0	0	0	0	0	0	0	0	0	0	0	0	0	0	0
OTU11	0.998776	Hacrobia	Haptophyta	Prymnesiophyceae	Prymnesiales	Chrysochromulinaceae	Chrysochromulina		0	0	0	0	0	0	0	0	0	0	0	0	0	0	0	0	0	0	0	1.9296	0	0	0	0	0	0	0	0	0.450362	0	0	0	0	0	0	0	0	0	0	0	0
OTU164	0.909737	Hacrobia	Haptophyta	Prymnesiophyceae	Prymnesiales	Chrysochromulinaceae	Chrysochromulina		0	0	0	0	0	0	0	0	0	0	0	0	0	0	0	0	0	0	0.772983	0	1.2772	0	0	0	0	0	0	3.44593	0	0	0	0	0	0	0	0	2.05785	0	0	0	5.16129
OTU226	0.997286	Hacrobia	Haptophyta	Prymnesiophyceae	Prymnesiales	Prymnesiaceae	Haptolina		0	0	0	0	0	0	0	0	0	0	0	0	0	0	0	0	0	0	0	0	0	0	0	0	0	0	0	0	0	0	0	0	0	0	0	0	0	0	0	0	0
OTU229	0.999955	Hacrobia	Haptophyta	Prymnesiophyceae	Prymnesiophyceae_Clade_D	Prymnesiophyceae_Clade_D_X	Prymnesiophyceae_Clade_D_XX	Prymnesiophyceae_Clade_D_XX_sp.	0	0	0	0	0	0	0	3.09888	0	0	0	0	0	0	0	0	0	0	0.97561	0	0	0	0	0	0	0	0	0	0	0	0	0	0	0	0	0	0	0	0	0	0
OTU24	0.815904	Hacrobia	Haptophyta	Prymnesiophyceae	Syracosphaerales	Syracosphaerales_X	Syracosphaerales_XX	Syracosphaerales_XX_sp.	0	0	0	0	4.27976	0	0	0	0	0	0	0	0	0	0.281057	0	7.28982	0	0	0	1.45541	0	0	0	0	0	0	0	0	0	0	0	0	0	0	0	0	0	0	0	1.40502
OTU208	0.965991	Hacrobia	Katablepharidophyta	Katablepharidaceae	Katablepharidales	Katablepharidales_X	Leucocryptos	Leucocryptos_marina	0	0	0	0	0	0	0	0	0	0	0	0	0	0	0	0	0	0	0	0	0	0	0	17.2208	1.84599	0	0	0	0	0	0	0	0	0	0	0	0	0	0	0	0
OTU182	0.999933	Hacrobia	Picozoa	Picozoa_X	Picozoa_XX	Picozoa_XXX	Picozoa_XXXX	Picozoa_XXXX_sp.	0	0	0	0	0	0	0	0	1.15192	0	0	0	0	0	0	0	0	0	0	0	0	0	0	0	0	0	0	0	0.443835	0	0	0	0	0	0	0	0	0	0	0	0
OTU30	1	Hacrobia	Picozoa	Picozoa_X	Picozoa_XX	Picozoa_XXX			0	0	0	0	0	0	0	0	0.550518	0	0	0	0	0	0	0	2.92035	0	0	0	0	0	0	0	0	0	0	0	0	0	0	0	0	0	0	0	0	0	0	0	0
OTU82	0.85409	Hacrobia	Telonemia	Telonemia_X	Telonemia_XX	Telonemia-Group-1	Telonemia-Group-1_X	Telonemia-Group-1_X_sp.	0	0	0	0	0	0	0	3.81643	0	0	0	0	2.57539	0	0	0	0	0	0	0	0	0	0	0	0	0	0	0	0	0	0	0	0	0	0	0	0	0	0	0	0
OTU36	0.991693	Hacrobia	Telonemia	Telonemia_X	Telonemia_XX	Telonemia-Group-2	Telonemia-Group-2_X	Telonemia-Group-2_X_sp.	0	0	0	0	0.0225251	1.83081	0	0	0	0	0	0	0	0	0	0	0	0	0	0	0	0	0	0	0	0	0	0	0	0	0	0	0	0	0	0	0	0	0	0	0
OTU31	0.999971	Opisthokonta	Choanoflagellida	Choanoflagellatea	Acanthoecida	Stephanoecidae_Group_D			0	0	0	0	0	0	0	0	0	0	0	0	0	0	0	0	0	0	0	0	0.920769	0	0	0	0	0	0	0	0	0	0	0	0	0	0	0	0	0	0	0	0
OTU25	0.775372	Opisthokonta	Fungi	Ascomycota	Saccharomycotina	Saccharomycetales	Hanseniaspora	Hanseniaspora_osmophila	0	0	0	0	0	0	0	0	0	0	4.78842	0	7.28583	0	0	0	0	0	0	0	0	0	0	0	0	0	0	0	0	0	0	0	0	0	0	0	0	0	0	0	0
OTU233	0.887023	Opisthokonta	Fungi	Ascomycota	Saccharomycotina	Saccharomycetales	Saccharomyces		0	0	0	0	0	0	0	0	0	0	0	0	0	0	0	0	0	0	0	0	0	0	0	0	0	0	0	0	0	0	0	0	0	10.5372	5.15997	0	0	0	0	0	0
OTU142	0.851296	Opisthokonta	Fungi	Basidiomycota	Agaricomycotina	Agaricomycetes	Trichaptum		0	0	0	0	0	0	0	7.42785	0	1.64958	0	0	0	0	0	0	0	0	0	0	0	0	0	0	0	0	0	0	0	0	0	0	0	0	0	0	0	0	0	0	0
OTU231	0.711498	Opisthokonta	Fungi	Basidiomycota	Pucciniomycotina	Microbotryomycetes	Rhodosporidium	Rhodosporidium_sphaerocarpum	0	0	0	0	0	0	0	0	0	0	0	0	0	0	0	0	0	0	0	0	0	0	0	0	1.51899	0	0	0	0	0	0	0	0	0	0	0	0	0	0	0	0
OTU118	0.94994	Opisthokonta	Fungi	Basidiomycota	Ustilaginomycotina	Exobasidiomycetes	Malassezia		0	0	0	0	0	0	0	0	0	0	0	0	0	0	0	0	0	0	0	0	0	0	0	0	0	3.44733	0	0	0	0.876011	0	0	0	0	0	0	0	0	0	0	0
OTU117	1	Opisthokonta	Fungi	Basidiomycota	Ustilaginomycotina	Ustilaginomycetes			0	0	0	0	0	0	0	0	0	0.424178	0	0	0	0	0	0	0	0	0	0	0.349001	0	0.581812	0	0	0	0	1.51893	0	5.45822	0	0	0	0	0	0.644206	0	0	0	0	0
OTU139	0.79634	Opisthokonta							0	0	0	0	0	0	0	0	0	0	0	0	0	0	0	0	0	0	0	0	0	0	0	0	0	0	0	0	0	0	0	0	0	0	0	0	0	3.75614	0	0	0
OTU210	0.999983	Rhizaria	Radiolaria	Acantharea	Acantharea_4	Acantharea_4d	Acantharea_4d_X	Acantharea_4d_X_sp.	0	0	0	0	0	0	0	0	0	0	0	0	0	0	0	0	0	0	0	0	0	0	0	0	0	0	0	0	0	0	0	0	0	0	0	0	0	0	0	0	0
OTU85	0.951748	Rhizaria	Radiolaria	Acantharea	Acantharea_C	Acantharea_C3	Heteracon_C3	Heteracon_C3_biformis	0	0	0	0	0	0	0	0	0	0	0	0	0	0	0	0	0	0	0	0	0	0	0	0	0	0	0	0	0	0	0	0	0	0	0	0	0	0	0	0	0
OTU99	0.939241	Rhizaria	Radiolaria	Acantharea	Acantharea_C	Acantharea_C3	Litholophus	Litholophus_spB	0	0	0	0	0	0	0	0	0	0	0	0	0	0	0	0	0	0	0	0	0	0	0	0	0	0	0	0	0	0	0	0	0	0	0	0	0	0	0	0	0
OTU113	0.709391	Rhizaria	Radiolaria	Acantharea	Acantharea_D	Acantharea_D2	Acanthocolla	Acanthocolla_cruciata	0	0	0	0	0	0	0	0	0	0	0	0	0	0	0	0	0	0	0	0	0	0	0	0	0	0	0	0	0	0	0	0	0	0	0	0	0	8.82467	0	0	0
OTU130	1	Rhizaria	Radiolaria	Acantharea	Acantharea_F				0	0	0	0	0	0	0	0	0	0	0	0	0	0	0	0	0	0	0	0	0	0.415287	0	0	0	0	0	0	0	0	0	5.7725	8.809	0	0	0	0	0	0	0	0
OTU6	0.998475	Rhizaria	Radiolaria	Polycystinea	Nassellaria	Lophophaenidae	Lithomelissa	Lithomelissa_setosa	0	0	0	0	0	0	0	0	0	0	0	0	0	0	0	0	0	0	0	0	0	0	0	0	0	0	0	0	0	0	0	0	0	0	0	0	0	0	0	0	0
OTU54	0.953509	Rhizaria	Radiolaria	Polycystinea	Spumellaria	Astrosphaeridae	Astrosphaeridae_X	Astrosphaeridae_X_sp.	0	0	0	0	0	0	0	0	0	0	0	0	0	0	0	0	0	0	0	0	0	0	0	0	0	0	0	0	0	0	0	0	0	0	0	0	0	0	0	0	0
OTU34	1	Rhizaria	Radiolaria	RAD-A	RAD-A_X	RAD-A_Xa	RAD-A_Xa_X	RAD-A_Xa_X_sp.	0	0	0	0	0	0	0	0	0	0	0	0	0	0	0	0	0	0	0	0	0	0	5.02909	0	0	0	0	0	0	0	0	0	0	0	0	0	0	0	0	0	0
OTU53	0.999999	Rhizaria	Radiolaria	RAD-A	RAD-A_X	RAD-A_Xb	RAD-A_Xb_X	RAD-A_Xb_X_sp.	0	0	0	0	0	0	0	0	0	0	0	0	0	0	0	0	0	0	0	0	0	0	0	0	0	0	0	0	0	0	0	0	0	0	0	0	0	0	0	0	0
OTU92	1	Rhizaria	Radiolaria	RAD-A	RAD-A_X	RAD-A_Xf	RAD-A_Xf_c	RAD-A_Xf_c_sp.	0	0	0	0	0	0	0	0	0	0	0	0	0	0	0	0	0	0	0	0	0	0	0	0	0	0	0	0	0	0	0	0	0	0	0	0	0	1.41583	0	0	0
OTU158	1	Rhizaria	Radiolaria	RAD-B	RAD-B_X	RAD-B_X_Group-Ie	RAD-B_X_Group-Ie_X	RAD-B_X_Group-Ie_X_sp.	0	0	0	0	0	0	0	0	0	0	0	0	0	1.56163	0	0	0	0	0	0	0	0	0	0	0	0	0	0	0.482997	0	0	0	0	0	0	0	0	0	0	0	0
OTU18	1	Rhizaria	Radiolaria	RAD-B	RAD-B_X	RAD-B_X_Group-II	RAD-B_X_Group-II_X	RAD-B_X_Group-II_X_sp.	0	0	0	0	0	0	0	0	0	0	0	0	0	0	0	0	0	0	0	0	0	0	0	0	3.16456	0	0	0.986171	0.561321	4.38005	0	0	0	0	0	0	0	0	0	0	0
OTU140	1	Rhizaria	Radiolaria	RAD-B	RAD-B_X	RAD-B_X_Group-IVe	RAD-B_X_Group-IVe_X	RAD-B_X_Group-IVe_X_sp.	0	0	0	0	0	0	0	0	0	0	0	0	0	0	0	0	0	0	0	0	0	0	0	0	0	0	0	0	0	0	0	0	0	0	0	0	7.41952	0	0	0	0
OTU95	1	Stramenopiles	Ochrophyta	Bacillariophyta	Bacillariophyta_X	Polar-centric-Mediophyceae	Bacteriastrum	Bacteriastrum_parallelum	0	0	0	0	0	0	0	0	0	0	0	0	0	0	0	0	0	4.26449	0	0	1.34403	0.571772	0	0	0	0	0	2.27839	0	0	0	0	0	0	0	0	0	0	0	0	0
OTU32	0.715387	Stramenopiles	Ochrophyta	Bacillariophyta	Bacillariophyta_X	Polar-centric-Mediophyceae	Cerataulina	Cerataulina_pelagica	0	0	0	0	0	0	0	0	0	0	0	0	0	0	0	0	0	0	0	0	0	0	0	0	0	0	0	0	0	0	0	0	0	0	0	0	0	0	0	0	0
OTU7	1	Stramenopiles	Ochrophyta	Bacillariophyta	Bacillariophyta_X	Polar-centric-Mediophyceae	Chaetoceros		8.74551	0	0	0	0	0	0	0	0	0	0	0	0	0	0.432827	3.6746	3.31858	0	0	0	0	0	0	0	0	0	0	0	0	0	0	0	0	0	0	0	0	0	0	0	3.02509
OTU19	0.988167	Stramenopiles	Ochrophyta	Bacillariophyta	Bacillariophyta_X	Polar-centric-Mediophyceae	Ditylum	Ditylum_brightwellii	0	0	0	18.4661	0	0	0	0	0	0	0	0	0	0	0.19674	0	0	0	0	0	0	0	0	0	0	0	0	0	0	0	0	0	0	0	0	0	0	0	0	0	0
OTU143	0.750005	Stramenopiles	Ochrophyta	Bacillariophyta	Bacillariophyta_X	Polar-centric-Mediophyceae	Thalassiosira	Thalassiosira_tenera	0	0	0	0	0	0	0	0	0	0	0	0	2.30851	0	0	0	0	0	0	0	0	0	0	0	0	0	0	0	0	0	0	0	0	0	0	0	0	0	0	0	0
OTU105	0.999997	Stramenopiles	Ochrophyta	Bacillariophyta	Bacillariophyta_X	Polar-centric-Mediophyceae			4.05208	0	0	0	0	0	0	0	0	0	0	2.83563	0	1.02034	0	0	0	0	0	0	0	0	0	0	0	0	0	0	0	0	0	0	0	0	0	0	0	0	0	0	0
OTU39	0.999997	Stramenopiles	Ochrophyta	Bacillariophyta	Bacillariophyta_X	Radial-centric-basal-Coscinodiscophyceae	Corethron	Corethron_hystrix	0	0	0	0	0	0	0	0	0	0	0	0	0	0	0	0	0	2.87523	0	0	0.757407	0.331026	0	0	0	0	0	0	0	0	0	0	0	0	0	0	0	0	0	0	0
OTU167	0.943571	Stramenopiles	Ochrophyta	Bacillariophyta	Bacillariophyta_X	Radial-centric-basal-Coscinodiscophyceae	Guinardia	Guinardia_delicatula	0	0	0	0	0	0	0	0	0.532013	0	0	0	0	0	1.48398	1.43346	0	0	0	0	0	0	0	0	0	0	0	0	0	0	0	0	0	0	0	0	0	0	0	0	0
OTU9	0.944137	Stramenopiles	Ochrophyta	Bacillariophyta	Bacillariophyta_X	Raphid-pennate	Epithemia		0	0	0	0	0	0	0	0	0	0	0	0	0	0	0	0	0	0	0	0	5.82164	0.770388	2.48665	0	0	0	0	3.21922	0.593956	0	0	4.30108	0	0	4.39147	0	0	0	0	0	0
OTU16	0.857885	Stramenopiles	Ochrophyta	Bacillariophyta	Bacillariophyta_X	Raphid-pennate	Fragilariopsis		0	0	0	0	0	0	0	0	0	0	0	0	1.92154	0	0	0	0	1.74097	0.765478	0	2.31677	0	0	0	0	0	0	0	0	0	0	8.9983	0	0	2.96424	0	2.99374	0	0	5.33049	1.80645
OTU131	1	Stramenopiles	Ochrophyta	Bacillariophyta	Bacillariophyta_X	Raphid-pennate	Meuniera	Meuniera_membranacea	0	0	0	0	0	0	0	0	3.44652	4.10039	0	0	0	0	0	0	0	0	0	0	0	0	0	0	0	0	0	0	0	0	0	0	0	0	0	0	0	0	0	0	0
OTU102	0.997285	Stramenopiles	Ochrophyta	Bacillariophyta	Bacillariophyta_X	Raphid-pennate	Pseudo-nitzschia		1.67136	0	0	0	13.6614	0	1.52319	12.5217	1.3416	2.71003	0	0	2.82893	0	4.99719	0	0	0.70342	0	0	0	0	0	0	0	0	0	0.895489	0	0	0	4.24448	0	0	0	0	0	0	0	0	0
OTU144	0.975944	Stramenopiles	Ochrophyta	Bacillariophyta	Bacillariophyta_X	Raphid-pennate			0	0	0	0	0	0	0	0	0	0	0	0	0	0	0	0	0	0	0	0	0.363852	0	0	0	0	0	0	0	0	0	0	0	0	0	0	0	2.00147	0	0	0	0
OTU171	0.999995	Stramenopiles	Ochrophyta	Bacillariophyta	Bacillariophyta_X	Raphid-pennate			0	0	0	0	0	0	0	0	0	0	0	0	0	0	0	0	0	0	0	0	0	0	0.183311	0	0	0	0	0	0	0	2.35669	0	0	0	0	0	0	0	0	0	0
OTU81	0.999998	Stramenopiles	Ochrophyta	Bacillariophyta	Bacillariophyta_X	Raphid-pennate			0	0	0	0	0	0	0	0	0	0	0	0	0	0	0	0	0	0	0	0	0.60147	0	0	0	0	0	0	0	0	0	0	9.8472	0.242895	0	3.90527	0	0	0	0	0	0
OTU96	0.99979	Stramenopiles	Ochrophyta	Bacillariophyta	Bacillariophyta_X	Raphid-pennate			1.99203	0	0	0	0	0	0	0	0	0	0	0	0	0	0	0	0	0	0	0	0	0	0	0	0	0	0	0	0	0	0	0	0	0	0	0	0	0	0	0	0
OTU49	0.999006	Stramenopiles	Ochrophyta	Bacillariophyta	Bacillariophyta_X				7.40453	0	0	0	0	0	0	0	0	0	0	0	0	0	0	0	0	0	0	0	0	0	0	0	0	0	0	0	0	0	0	0	0	0	0	0	0	0	0	0	0
OTU73	1	Stramenopiles	Ochrophyta	Chrysophyceae	Chrysophyceae_X	Chrysophyceae_Clade-G	Chrysophyceae_Clade-G_X	Chrysophyceae_Clade-G_X_sp.	0	0	0	0	0	0	0	0	0	0	0	0	0	0	0	0	0	0	0	0	0	0	0	0	0	0	0	0	0	0	0	0	0	0	0	0	0	0	0	0	0
OTU138	0.995558	Stramenopiles	Ochrophyta	Chrysophyceae	Chrysophyceae_X	Chrysophyceae_Clade-H	Chrysophyceae_Clade-H_X	Chrysophyceae_Clade-H_X_sp.	0	0	0	0	0	0	0	0	0	0	0	0	0	0	0	0	0	0	0	0	0	0	0	0	2.60549	0	0	0	0	0	0	0	0	0	0	0	0	0	0	0	0
OTU162	0.99996	Stramenopiles	Ochrophyta	Chrysophyceae	Chrysophyceae_X	Chrysophyceae_Clade-H	Chrysophyceae_Clade-H_X	Chrysophyceae_Clade-H_X_sp.	0	0	0	0	0	0	0	0	0	0	0	0	0	0	0	0	0	0	0	0	0	0	0	0	0	0	0	0	0	0	0	0	0	0	0	0	0	0	0	0	0
OTU204	0.857211	Stramenopiles	Ochrophyta	Dictyochophyceae	Dictyochophyceae_X	Dictyochales	Dictyocha	Dictyocha_sp.	0	0	0	0	0	0	0	0	0	0	0	0	0	0	0	0	0	0	0	0	0	0.126392	1.21941	0	0	0	0	0	0	0	0	0	0	0	0	0	0	0	0	0	0
OTU98	1	Stramenopiles	Ochrophyta	MOCH-4	MOCH-4_X	MOCH-4_XX	MOCH-4_XXX	MOCH-4_XXX_sp.	0	0	0	0	0	0	0	0	0	0	0	0	0	0	0	0	0	0	0	0	0	0	0	0	0	0	0	0	0	0	0	0	0	0	0	0	0	0	0	0	0
OTU121	1	Stramenopiles	Opalozoa	MAST-3	MAST-3E	MAST-3E_X	MAST-3E_XX	MAST-3E_XX_sp.	0	0	0	0	0	0	0	3.8874	0.495004	0	0	0	0	0	0	0	0	0	0	0	0	0	0	0	0	0	0	0	0	0	0	0	0	0	0	0	0	0	0	0	0
OTU13	0.999995	Stramenopiles	Sagenista	Labyrinthulomycetes	Labyrinthulida	Labyrinthulaceae	Aplanochytrium	Aplanochytrium_sp.	0	0	0	0	0	0	0	0	1.60529	0	0	0	0	0	0	0	0	0	0	0	0	0	0	0	0	0	0	0	0	0	0	0	0	0	0	0	0	0	0	0	0
OTU48	1	Stramenopiles	Sagenista	Labyrinthulomycetes	Labyrinthulomycetes_X	Labyrinthulomycetes_X_LAB7	Labyrinthulomycetes_X_LAB7_X	Labyrinthulomycetes_X_LAB7_X_sp.	0	0	0	11.8334	0	0	0	0	0.911362	0	0	0	0	0	0	0	0	0	0	0	0	0	0	0	0	0	0	0	0	0	0	0	0	0	0	0	0	0	0	0	0
OTU29	1	Stramenopiles	Sagenista	MAST-10	MAST-10_X	MAST-10_XX	MAST-10_XXX	MAST-10_XXX_sp.	0	0	0	0	0	0	0	0	0	0	0	0	0	0	0.393479	0	0	0	0	0	0	0	0	0	0	0	0	1.07685	0	0	0	0	0	0	0	0	0	0	0	0	0
OTU150	0.886811	Stramenopiles	Sagenista	MAST-4	MAST-4B	MAST-4B_X	MAST-4B_XX	MAST-4B_XX_sp.	0	0	0	0	0	0	0	3.99779	0.911362	0	0	0	0	0	0	0	0	1.81131	0	0	0	0	0	0	0	0	0	0	0	0	0	0	1.01206	0	0	1.09689	0	0	0	0	0
OTU83	0.999995	Stramenopiles	Sagenista	MAST-4	MAST-4C	MAST-4C_X	MAST-4C_XX	MAST-4C_XX_sp.	0	0	0	0	0	0	0	0	0	0	0	0	0	0	0	0	0	0	0.742964	0	0	0.102317	0	0	0.981013	0	0	0	0	0	0	0	0	0	0	0	0	0	0	0	0
OTU147	0.99896	Stramenopiles	Stramenopiles_X	Stramenopiles_X-Group-7	Stramenopiles_X-Group-7_X	Stramenopiles_X-Group-7_XX	Stramenopiles_X-Group-7_XXX	Stramenopiles_X-Group-7_XXX_sp.	0	0	0	0	0	0	0	0	0	0	0	0	0	0	11.4952	0	0	0	0	0	0.527215	0	0	0	0	0	0	0	0	0	0	0	0	0	0	0	0	0	0	0	0
[truncated: 21 more columns]
